# Supplementary material for: Molecular Markers Specific for the Pseudomonadaceae Genera Provide Novel and Reliable Means for the Identification of Other Pseudomonas Strains/spp. Related to These Genera
Source: Genes (Basel). 2025 Feb 2;16(2):183. doi: 10.3390/genes16020183 (PMC11855360; doi:10.3390/genes16020183)
Supplement: Supplementary file 1 [file genes-16-00183-s001.zip]

Archive with 1 entries (1 files):
- genes-3429855-supplementary.pdf
